# Supplementary material for: Up-Regulation of Interleukin-10 in Splenic Immune Response Induced by Serotype A Pasteurella multocida
Source: Genes (Basel). 2022 Sep 3;13(9):1586. doi: 10.3390/genes13091586 (PMC9498900; doi:10.3390/genes13091586)
Supplement: Supplementary file 1 [file genes-13-01586-s001.zip]

Archive with 3 entries (3 files):
- Supplementary Table S3.xlsx
- Supplementary Table S2.xlsx
- Supplementary Table S1.xlsx
