# Supplementary material for: Up-Regulation of Interleukin-10 in Splenic Immune Response Induced by Serotype A Pasteurella multocida
Source: Genes (Basel). 2022 Sep 3;13(9):1586. doi: 10.3390/genes13091586 (PMC9498900; doi:10.3390/genes13091586)
Supplement: Supplementary file 1 [file genes-13-01586-s001.zip › Supplementary Table S3.xlsx]

## Sheet: Result of top 60 KEGG terms
Information of immune related terms annotated to KEGG (P < 0.05).
ID	Description	GeneRatio	BgRatio	enrich_factor	pvalue	qvalue	geneID	Symbol
ko05020	Prion disease	0.056	0.0255	2.19	6.04262e-15	1.74918e-12	ENSMUSG00000000088;ENSMUSG00000000171;ENSMUSG00000001473;ENSMUSG00000003072;ENSMUSG00000004113;ENSMUSG00000005510;ENSMUSG00000005779;ENSMUSG00000006057;ENSMUSG00000006998;ENSMUSG00000009863;ENSMUSG00000013593;ENSMUSG00000015340;ENSMUSG00000015656;ENSMUSG00000015671;ENSMUSG00000016255;ENSMUSG00000016319;ENSMUSG00000017221;ENSMUSG00000018286;ENSMUSG00000018770;ENSMUSG00000020163;ENSMUSG00000020402;…	Cox5a;Sdhd;Tubb6;Atp5d;Cacna1b;Ndufs3;Psmb4;Atp5g1;Psmd2;Sdhb;Ndufs2;Cybb;Hspa8;Psma2;Tubb1;Slc25a5;Psmd3;Psmb6;Atp5g3;Uqcr11;Vdac1;Psmc5;Psmd12;Psma6;Eif2s1;Psmc1;Uqcrb;Ndufs6;Psmd6;Ndufs4;Vdac2;C6;Cyc1;Atp5o;Ndufv3;Ndufv2;Tnf;Stip1;Ndufb8;Atp5b;Atp5a1;Psmd13;Uqcrc1;Atp5c1;Creb1;Ndufs1;Psmd1;Ndufa10;Lamc1;Psmb7;Ndufa8;Psmd14;Il1a;Psma7;Ndufb5;Psmb2;Psmc2;Psmd8;Ryr1;Psmc4;Ndufc2;Psma1;Uqcrc2;Cox7…
ko05012	Parkinson disease	0.0525	0.0236	2.23	1.70862e-14	2.473e-12	ENSMUSG00000000088;ENSMUSG00000000171;ENSMUSG00000001473;ENSMUSG00000003072;ENSMUSG00000005510;ENSMUSG00000005779;ENSMUSG00000006057;ENSMUSG00000006998;ENSMUSG00000009863;ENSMUSG00000013593;ENSMUSG00000015671;ENSMUSG00000016255;ENSMUSG00000016319;ENSMUSG00000017221;ENSMUSG00000018286;ENSMUSG00000018770;ENSMUSG00000020163;ENSMUSG00000020402;ENSMUSG00000020708;ENSMUSG00000020720;ENSMUSG00000021024;…	Cox5a;Sdhd;Tubb6;Atp5d;Ndufs3;Psmb4;Atp5g1;Psmd2;Sdhb;Ndufs2;Psma2;Tubb1;Slc25a5;Psmd3;Psmb6;Atp5g3;Uqcr11;Vdac1;Psmc5;Psmd12;Psma6;Eif2s1;Psmc1;Uqcrb;Ndufs6;Slc6a3;Psmd6;Ndufs4;Vdac2;Cyc1;Atp5o;Ndufv3;Ndufv2;Dusp1;Ndufb8;Atp5b;Atp5a1;Psmd13;Uqcrc1;Atp5c1;Snca;Ndufs1;Psmd1;Ndufa10;Atf6;Psmb7;Ndufa8;Psmd14;Ube2l6;Psma7;Ndufb5;Txn1;Psmb2;Psmc2;Park7;Psmd8;Psmc4;Ndufc2;Psma1;Uqcrc2;Cox7b;Casp3;Slc25…
ko05016	Huntington disease	0.0578	0.0286	2.02	7.46695e-13	7.20496e-11	ENSMUSG00000000088;ENSMUSG00000000171;ENSMUSG00000001473;ENSMUSG00000003072;ENSMUSG00000004113;ENSMUSG00000005089;ENSMUSG00000005237;ENSMUSG00000005510;ENSMUSG00000005779;ENSMUSG00000006057;ENSMUSG00000006818;ENSMUSG00000006930;ENSMUSG00000006998;ENSMUSG00000007207;ENSMUSG00000009863;ENSMUSG00000013593;ENSMUSG00000015671;ENSMUSG00000016255;ENSMUSG00000016319;ENSMUSG00000017221;ENSMUSG00000018286;…	Cox5a;Sdhd;Tubb6;Atp5d;Cacna1b;Slc1a2;Dnah2;Ndufs3;Psmb4;Atp5g1;Sod2;Hap1;Psmd2;Stx1a;Sdhb;Ndufs2;Psma2;Tubb1;Slc25a5;Psmd3;Psmb6;Gpx3;Atp5g3;Polr2i;Uqcr11;Vdac1;Psmc5;Psmd12;Dlg4;Psma6;Psmc1;Uqcrb;Ndufs6;Psmd6;Ndufs4;Vdac2;Cyc1;Atp5o;Ndufv3;Ndufv2;Ndufb8;Atp5b;Atp5a1;Psmd13;Uqcrc1;Atp5c1;Creb1;Ndufs1;Psmd1;Ndufa10;Psmb7;Ndufa8;Psmd14;Psma7;Ndufb5;Psmb2;Psmc2;Psmd8;Psmc4;Ndufc2;Psma1;Uqcrc2;Cox7b…
ko05010	Alzheimer disease	0.0667	0.0359	1.86	7.20097e-12	5.21123e-10	ENSMUSG00000000088;ENSMUSG00000000142;ENSMUSG00000000171;ENSMUSG00000001473;ENSMUSG00000001729;ENSMUSG00000003072;ENSMUSG00000005510;ENSMUSG00000005779;ENSMUSG00000006057;ENSMUSG00000006998;ENSMUSG00000009863;ENSMUSG00000013593;ENSMUSG00000015340;ENSMUSG00000015671;ENSMUSG00000015750;ENSMUSG00000016255;ENSMUSG00000016319;ENSMUSG00000017221;ENSMUSG00000018286;ENSMUSG00000018486;ENSMUSG00000018770;…	Cox5a;Axin2;Sdhd;Tubb6;Akt1;Atp5d;Ndufs3;Psmb4;Atp5g1;Psmd2;Sdhb;Ndufs2;Cybb;Psma2;Aph1a;Tubb1;Slc25a5;Psmd3;Psmb6;Wnt9b;Atp5g3;Apc2;Uqcr11;Vdac1;Psmc5;Psmd12;Atp2a3;Dvl2;Psma6;Eif2s1;Psmc1;Uqcrb;Ndufs6;Psmd6;Ndufs4;Vdac2;Wnt5a;Fzd6;Cyc1;App;Atp5o;Ndufv3;Ndufv2;Tnf;Lrp5;Ndufb8;Hsd17b10;Atp5b;Atp5a1;Psmd13;Uqcrc1;Atp5c1;Snca;Ndufs1;Wnt10a;Psmd1;Ndufa10;Atf6;Psmb7;Ndufa8;Psmd14;Il1a;Psma7;Ndufb5;Mm…
ko00190	Oxidative phosphorylation	0.0289	0.0134	2.16	4.10993e-08	2.37944e-06	ENSMUSG00000000088;ENSMUSG00000000171;ENSMUSG00000003072;ENSMUSG00000005510;ENSMUSG00000005553;ENSMUSG00000006057;ENSMUSG00000009863;ENSMUSG00000013593;ENSMUSG00000018770;ENSMUSG00000020089;ENSMUSG00000020163;ENSMUSG00000020381;ENSMUSG00000021520;ENSMUSG00000021606;ENSMUSG00000021764;ENSMUSG00000022551;ENSMUSG00000022956;ENSMUSG00000024038;ENSMUSG00000024099;ENSMUSG00000025204;ENSMUSG00000025393;…	Cox5a;Sdhd;Atp5d;Ndufs3;Atp4a;Atp5g1;Sdhb;Ndufs2;Atp5g3;Ppa1;Uqcr11;Mrnip;Uqcrb;Ndufs6;Ndufs4;Cyc1;Atp5o;Ndufv3;Ndufv2;Ndufb8;Atp5b;Atp5a1;Uqcrc1;Atp5c1;Ndufs1;Ndufa10;Ndufa8;Ndufb5;Ndufc2;Uqcrc2;Cox7b;Atp6v1h;Plekhj1;Cox8a;Cox6b1;Ndufc1;Ndufv1;Uqcrfs1;D11Wsu47e;Cox10;Uqcrq;Atp6v1a;Sdhc;Uqcr10;Cox5b;Atp5g2;mt-Nd1;Ndufb6;Gm11273
ko03050	Proteasome	0.0147	0.0049	3	7.13184e-08	3.34146e-06	ENSMUSG00000005779;ENSMUSG00000006998;ENSMUSG00000015671;ENSMUSG00000017221;ENSMUSG00000018286;ENSMUSG00000020708;ENSMUSG00000020720;ENSMUSG00000021024;ENSMUSG00000021178;ENSMUSG00000021737;ENSMUSG00000025487;ENSMUSG00000026229;ENSMUSG00000026750;ENSMUSG00000026914;ENSMUSG00000027566;ENSMUSG00000028837;ENSMUSG00000028932;ENSMUSG00000030591;ENSMUSG00000030603;ENSMUSG00000030751;ENSMUSG00000032301;…	Psmb4;Psmd2;Psma2;Psmd3;Psmb6;Psmc5;Psmd12;Psma6;Psmc1;Psmd6;Psmd13;Psmd1;Psmb7;Psmd14;Psma7;Psmb2;Psmc2;Psmd8;Psmc4;Psma1;Psma4;Psma3;Psma5;Psmb3;Mus_musculus_newGene_7849
ko01200	Carbon metabolism	0.0295	0.014	2.1	8.08025e-08	3.34146e-06	ENSMUSG00000000168;ENSMUSG00000000171;ENSMUSG00000000628;ENSMUSG00000004267;ENSMUSG00000009863;ENSMUSG00000011752;ENSMUSG00000019947;ENSMUSG00000020664;ENSMUSG00000020863;ENSMUSG00000021794;ENSMUSG00000021957;ENSMUSG00000022477;ENSMUSG00000023456;ENSMUSG00000024592;ENSMUSG00000024640;ENSMUSG00000025190;ENSMUSG00000025403;ENSMUSG00000025465;ENSMUSG00000025950;ENSMUSG00000027187;ENSMUSG00000028405;…	Dlat;Sdhd;Hk2;Eno2;Sdhb;Pgam1;Arid5b;Dld;Luc7l3;Glud1;Tkt;Aco2;Tpi1;C330018D20Rik;Psat1;Got1;Shmt2;Echs1;Idh1;Cat;Aco1;Pgd;H6pd;Acads;Idh2;Aldoa;Pdha1;G6pdx;Prps1;Got2;Gpt2;Idh3a;Pkm;Pccb;Amt;Gcsh;Gpi1;Idnk;Suclg1;Phgdh;Sdhc;Eno1b;Eno3;Suclg2;Pgk1;Eno1;Mus_musculus_newGene_12812;Mus_musculus_newGene_4286;Mus_musculus_newGene_5267;Mus_musculus_newGene_8828
ko04932	Non-alcoholic fatty liver disease	0.0289	0.0143	2.02	4.2908e-07	1.55259e-05	ENSMUSG00000000088;ENSMUSG00000000171;ENSMUSG00000000817;ENSMUSG00000001729;ENSMUSG00000005510;ENSMUSG00000009863;ENSMUSG00000013593;ENSMUSG00000020163;ENSMUSG00000021116;ENSMUSG00000021250;ENSMUSG00000021520;ENSMUSG00000021606;ENSMUSG00000021764;ENSMUSG00000022551;ENSMUSG00000022878;ENSMUSG00000024038;ENSMUSG00000024099;ENSMUSG00000024401;ENSMUSG00000025204;ENSMUSG00000025651;ENSMUSG00000025968;…	Cox5a;Sdhd;Fasl;Akt1;Ndufs3;Sdhb;Ndufs2;Uqcr11;Eif2s1;Fos;Uqcrb;Ndufs6;Ndufs4;Cyc1;Adipoq;Ndufv3;Ndufv2;Tnf;Ndufb8;Uqcrc1;Ndufs1;Ndufa10;Ndufa8;Il1a;Ndufb5;Prkag2;Tnfrsf1a;Ndufc2;Uqcrc2;Cox7b;Ikbkb;Casp3;Cox8a;Cox6b1;Ndufc1;Ndufv1;Prkab2;Mlxip;Uqcrfs1;Uqcrq;Socs3;Irs1;Sdhc;Gm10053;Uqcr10;Cox5b;Cycs;Ndufb6;Gm11273
ko01230	Biosynthesis of amino acids	0.0206	0.0093	2.22	1.65249e-06	5.31502e-05	ENSMUSG00000004267;ENSMUSG00000011752;ENSMUSG00000019987;ENSMUSG00000021125;ENSMUSG00000021957;ENSMUSG00000022477;ENSMUSG00000023262;ENSMUSG00000023456;ENSMUSG00000024640;ENSMUSG00000025007;ENSMUSG00000025190;ENSMUSG00000025403;ENSMUSG00000025950;ENSMUSG00000026473;ENSMUSG00000026520;ENSMUSG00000028405;ENSMUSG00000030541;ENSMUSG00000030695;ENSMUSG00000031432;ENSMUSG00000031672;ENSMUSG00000031700;…	Eno2;Pgam1;Arg1;Arg2;Tkt;Aco2;Acy1;Tpi1;Psat1;Aldh18a1;Got1;Shmt2;Idh1;Glul;Pycr2;Aco1;Idh2;Aldoa;Prps1;Got2;Gpt2;Idh3a;Pkm;Phgdh;Mat2a;Eno1b;Eno3;Pgk1;Eno1;Myadm;Ass1;Mus_musculus_newGene_12812;Mus_musculus_newGene_4286;Mus_musculus_newGene_5267;Mus_musculus_newGene_8828
ko04061	Viral protein interaction with cytokine and cytokine receptor	0.0195	0.0087	2.23	3.0125e-06	8.7204e-05	ENSMUSG00000004814;ENSMUSG00000016529;ENSMUSG00000018927;ENSMUSG00000019122;ENSMUSG00000021508;ENSMUSG00000023078;ENSMUSG00000024401;ENSMUSG00000024402;ENSMUSG00000026070;ENSMUSG00000029372;ENSMUSG00000029417;ENSMUSG00000029530;ENSMUSG00000030339;ENSMUSG00000030341;ENSMUSG00000031304;ENSMUSG00000031779;ENSMUSG00000032089;ENSMUSG00000034855;ENSMUSG00000035042;ENSMUSG00000039217;ENSMUSG00000039304;…	Ccl24;Il10;Ccl6;Ccl9;Cxcl14;Cxcl13;Tnf;Lta;Il18r1;Ppbp;Cxcl9;Ccr9;Ltbr;Tnfrsf1a;Il2rg;Ccl22;Il10ra;Cxcl10;Ccl5;Il18;Tnfsf10;Ccr6;Tnfrsf14;Il20rb;Ackr3;Cxcr5;Ccr4;Cxcl2;Xcr1;Gm13304;Ccr5;Ccl21a;Gm10591
ko05145	Toxoplasmosis	0.0218	0.0104	2.1	4.07691e-06	0.000101192	ENSMUSG00000001729;ENSMUSG00000002900;ENSMUSG00000015647;ENSMUSG00000015656;ENSMUSG00000016529;ENSMUSG00000017652;ENSMUSG00000021253;ENSMUSG00000022504;ENSMUSG00000024401;ENSMUSG00000025809;ENSMUSG00000026104;ENSMUSG00000026478;ENSMUSG00000026840;ENSMUSG00000027164;ENSMUSG00000027995;ENSMUSG00000030341;ENSMUSG00000031132;ENSMUSG00000031537;ENSMUSG00000031628;ENSMUSG00000032089;ENSMUSG00000032175;…	Akt1;Lamb1;Lama5;Hspa8;Il10;Cd40;Tgfb3;Ciita;Tnf;Itgb1;Stat1;Lamc1;Lamc3;Traf6;Tlr2;Tnfrsf1a;Cd40lg;Ikbkb;Casp3;Il10ra;Tyk2;Ldlr;Myd88;H2-Aa;H2-DMb2;H2-Ob;Tlr11;Mapk11;Gnai1;Gm10053;Irak4;H2-Eb1;Cycs;Irgm2;Igtp;Ccr5;H2-DMb1
ko05014	Amyotrophic lateral sclerosis	0.0596	0.039	1.53	4.19489e-06	0.000101192	ENSMUSG00000000088;ENSMUSG00000000171;ENSMUSG00000001473;ENSMUSG00000002984;ENSMUSG00000003072;ENSMUSG00000004661;ENSMUSG00000005089;ENSMUSG00000005237;ENSMUSG00000005510;ENSMUSG00000005779;ENSMUSG00000006057;ENSMUSG00000006930;ENSMUSG00000006998;ENSMUSG00000009863;ENSMUSG00000010097;ENSMUSG00000013593;ENSMUSG00000015671;ENSMUSG00000016255;ENSMUSG00000017221;ENSMUSG00000018286;ENSMUSG00000018339;…	Cox5a;Sdhd;Tubb6;Tomm40;Atp5d;Arid3b;Slc1a2;Dnah2;Ndufs3;Psmb4;Atp5g1;Hap1;Psmd2;Sdhb;Nxf1;Ndufs2;Psma2;Tubb1;Psmd3;Psmb6;Gpx3;Atp5g3;Uqcr11;Vdac1;Psmc5;Psmd12;Psma6;Eif2s1;Psmc1;Uqcrb;Ndufs6;Psmd6;Ndufs4;Cyc1;Atp5o;Ndufv3;Srsf7;Ndufv2;Tnf;Ndufb8;Atp5b;Atp5a1;Psmd13;Uqcrc1;Atp5c1;Ndufs1;Psmd1;Ndufa10;Atf6;Psmb7;Ndufa8;Psmd14;Cat;Psma7;Ndufb5;Vcp;Ndc1;Psmb2;Psmc2;Tnfrsf1a;Psmd8;Psmc4;Ndufc2;Psma1;…
ko05133	Pertussis	0.0159	0.0072	2.2	3.124e-05	0.000695627	ENSMUSG00000000555;ENSMUSG00000003184;ENSMUSG00000016529;ENSMUSG00000018899;ENSMUSG00000021250;ENSMUSG00000023224;ENSMUSG00000024164;ENSMUSG00000024371;ENSMUSG00000024401;ENSMUSG00000025809;ENSMUSG00000027164;ENSMUSG00000027399;ENSMUSG00000030786;ENSMUSG00000031628;ENSMUSG00000032246;ENSMUSG00000032508;ENSMUSG00000036887;ENSMUSG00000036896;ENSMUSG00000036905;ENSMUSG00000038521;ENSMUSG00000038527;…	Itga5;Irf3;Il10;Irf1;Fos;Serping1;C3;C2;Tnf;Itgb1;Traf6;Il1a;Itgam;Casp3;Calml4;Myd88;C1qa;C1qc;C1qb;C1s1;C1rl;Cd14;Mapk11;C1ra;Gnai1;Irak4;C1rb
ko05017	Spinocerebellar ataxia	0.0254	0.0139	1.82	3.94806e-05	0.000816329	ENSMUSG00000001729;ENSMUSG00000005779;ENSMUSG00000006998;ENSMUSG00000015671;ENSMUSG00000016319;ENSMUSG00000016541;ENSMUSG00000017221;ENSMUSG00000018286;ENSMUSG00000020402;ENSMUSG00000020708;ENSMUSG00000020720;ENSMUSG00000020788;ENSMUSG00000021024;ENSMUSG00000021178;ENSMUSG00000021737;ENSMUSG00000021771;ENSMUSG00000023994;ENSMUSG00000025487;ENSMUSG00000026229;ENSMUSG00000026750;ENSMUSG00000026914;…	Akt1;Psmb4;Psmd2;Psma2;Slc25a5;Atxn10;Psmd3;Psmb6;Vdac1;Psmc5;Psmd12;Atp2a3;Psma6;Psmc1;Psmd6;Vdac2;Nfya;Psmd13;Psmd1;Psmb7;Psmd14;Psma7;Psmb2;Psmc2;Atp2a2;Psmd8;Ryr1;Psmc4;Atp2a1;Psma1;Slc25a4;Afg3l1;Psma4;Opa1;Plcb2;Reln;Plcb1;Gm10053;Psma3;Cycs;Psma5;Psmb3;Mus_musculus_newGene_7849
ko00010	Glycolysis / Gluconeogenesis	0.0165	0.0086	1.91	0.000349455	0.00674388	ENSMUSG00000000168;ENSMUSG00000000628;ENSMUSG00000004267;ENSMUSG00000011752;ENSMUSG00000019947;ENSMUSG00000020664;ENSMUSG00000020863;ENSMUSG00000023456;ENSMUSG00000025791;ENSMUSG00000028692;ENSMUSG00000029171;ENSMUSG00000029455;ENSMUSG00000030695;ENSMUSG00000031299;ENSMUSG00000032294;ENSMUSG00000035473;ENSMUSG00000035561;ENSMUSG00000036427;ENSMUSG00000038871;ENSMUSG00000059040;ENSMUSG00000060600;…	Dlat;Hk2;Eno2;Pgam1;Arid5b;Dld;Luc7l3;Tpi1;Pgm1;Akr1a1;Pgm2;Aldh2;Aldoa;Pdha1;Pkm;Galm;Aldh1b1;Gpi1;Bpgm;Eno1b;Eno3;Pgk1;Ldha;Eno1;Mus_musculus_newGene_12812;Mus_musculus_newGene_4286;Mus_musculus_newGene_5267;Mus_musculus_newGene_8828
ko04979	Cholesterol metabolism	0.0106	0.0047	2.24	0.000485297	0.00878004	ENSMUSG00000002289;ENSMUSG00000002992;ENSMUSG00000015243;ENSMUSG00000017754;ENSMUSG00000020402;ENSMUSG00000021771;ENSMUSG00000023045;ENSMUSG00000023995;ENSMUSG00000026170;ENSMUSG00000027698;ENSMUSG00000029103;ENSMUSG00000031574;ENSMUSG00000032193;ENSMUSG00000037936;ENSMUSG00000038175;ENSMUSG00000040249;ENSMUSG00000041736;ENSMUSG00000053846	Angptl4;Apoc2;Abca1;Pltp;Vdac1;Vdac2;Soat2;Tspo2;Cyp27a1;Nceh1;Lrpap1;Star;Ldlr;Scarb1;Mylip;Lrp1;Tspo;Lipg
ko05134	Legionellosis	0.0124	0.0059	2.08	0.00052975	0.0090205	ENSMUSG00000015656;ENSMUSG00000020385;ENSMUSG00000020386;ENSMUSG00000022556;ENSMUSG00000024164;ENSMUSG00000024401;ENSMUSG00000025225;ENSMUSG00000026034;ENSMUSG00000027995;ENSMUSG00000028452;ENSMUSG00000030786;ENSMUSG00000031628;ENSMUSG00000032508;ENSMUSG00000039217;ENSMUSG00000051439;ENSMUSG00000058427;ENSMUSG00000058927;ENSMUSG00000062421;ENSMUSG00000063694;ENSMUSG00000078566;Mus_musculus_newGen…	Hspa8;Clk4;Sar1b;Hsf1;C3;Tnf;Nfkb2;Clk1;Tlr2;Vcp;Itgam;Casp3;Myd88;Il18;Cd14;Cxcl2;Gm10053;Arf2;Cycs;Bnip3;Mus_musculus_newGene_1562
ko04380	Osteoclast differentiation	0.0218	0.0128	1.7	0.000566254	0.00910642	ENSMUSG00000000409;ENSMUSG00000001348;ENSMUSG00000001729;ENSMUSG00000002325;ENSMUSG00000004508;ENSMUSG00000015947;ENSMUSG00000020941;ENSMUSG00000021250;ENSMUSG00000022015;ENSMUSG00000024401;ENSMUSG00000025225;ENSMUSG00000025958;ENSMUSG00000026104;ENSMUSG00000026321;ENSMUSG00000027164;ENSMUSG00000027399;ENSMUSG00000027544;ENSMUSG00000028111;ENSMUSG00000029135;ENSMUSG00000029217;ENSMUSG00000030341;…	Lck;Acp5;Akt1;Irf9;Gab2;Fcgr1;Map3k14;Fos;Tnfsf11;Tnf;Nfkb2;Creb1;Stat1;Tnfrsf11a;Traf6;Il1a;Nfatc2;Ctsk;Fosl2;Tec;Tnfrsf1a;Ikbkb;Tyk2;Camk4;Stat2;Junb;Socs3;Mapk11;Pirb;Fcgr4;Lilra5;Gm15448;Gm15922;Pira2;Gm49320;Lilr4b;Lilrb4a
ko04668	TNF signaling pathway	0.0206	0.0122	1.7	0.000843695	0.0128541	ENSMUSG00000000957;ENSMUSG00000001729;ENSMUSG00000012519;ENSMUSG00000018899;ENSMUSG00000019850;ENSMUSG00000020941;ENSMUSG00000021250;ENSMUSG00000021367;ENSMUSG00000022221;ENSMUSG00000024401;ENSMUSG00000024402;ENSMUSG00000025958;ENSMUSG00000026070;ENSMUSG00000026637;ENSMUSG00000026875;ENSMUSG00000027276;ENSMUSG00000027962;ENSMUSG00000030341;ENSMUSG00000031380;ENSMUSG00000031537;ENSMUSG00000031628;…	Mmp14;Akt1;Mlkl;Irf1;Tnfaip3;Map3k14;Fos;Edn1;Ripk3;Tnf;Lta;Creb1;Il18r1;Traf5;Traf1;Jag1;Vcam1;Tnfrsf1a;Vegfd;Ikbkb;Casp3;Cxcl10;Ccl5;Mmp3;Gm12185;Junb;Creb5;Socs3;Mapk11;Cebpb;Cxcl2;Irgc1;Tgtp2;Gm49320;Mus_musculus_newGene_12199
ko00220	Arginine biosynthesis	0.0059	0.002	2.89	0.000948756	0.013732	ENSMUSG00000019987;ENSMUSG00000021125;ENSMUSG00000021794;ENSMUSG00000023262;ENSMUSG00000025190;ENSMUSG00000026473;ENSMUSG00000028978;ENSMUSG00000031672;ENSMUSG00000031700;ENSMUSG00000076441	Arg1;Arg2;Glud1;Acy1;Got1;Glul;Nos3;Got2;Gpt2;Ass1
ko04610	Complement and coagulation cascades	0.0177	0.0101	1.75	0.00115011	0.0158537	ENSMUSG00000022181;ENSMUSG00000022887;ENSMUSG00000023224;ENSMUSG00000024164;ENSMUSG00000024371;ENSMUSG00000026399;ENSMUSG00000026616;ENSMUSG00000027082;ENSMUSG00000027611;ENSMUSG00000028128;ENSMUSG00000030786;ENSMUSG00000030789;ENSMUSG00000031538;ENSMUSG00000033361;ENSMUSG00000034614;ENSMUSG00000036887;ENSMUSG00000036896;ENSMUSG00000036905;ENSMUSG00000037411;ENSMUSG00000038521;ENSMUSG00000038527;…	C6;Masp1;Serping1;C3;C2;Cd55;Cr2;Tfpi;Procr;F3;Itgam;Itgax;Plat;Prrg3;Pik3ip1;C1qa;C1qc;C1qb;Serpine1;C1s1;C1rl;F13a1;C3ar1;F2r;C5ar1;C1ra;Serpina1a;Serpina1b;Cfb;C1rb
ko00020	Citrate cycle (TCA cycle)	0.0077	0.0032	2.43	0.00124366	0.0163639	ENSMUSG00000000168;ENSMUSG00000000171;ENSMUSG00000009863;ENSMUSG00000020664;ENSMUSG00000022477;ENSMUSG00000025950;ENSMUSG00000028405;ENSMUSG00000030541;ENSMUSG00000031299;ENSMUSG00000032279;ENSMUSG00000052738;ENSMUSG00000058076;ENSMUSG00000061838	Dlat;Sdhd;Sdhb;Dld;Aco2;Idh1;Aco1;Idh2;Pdha1;Idh3a;Suclg1;Sdhc;Suclg2
ko04066	HIF-1 signaling pathway	0.0201	0.0121	1.66	0.00148033	0.0186312	ENSMUSG00000000628;ENSMUSG00000001131;ENSMUSG00000001729;ENSMUSG00000003031;ENSMUSG00000004267;ENSMUSG00000005413;ENSMUSG00000006494;ENSMUSG00000015340;ENSMUSG00000020122;ENSMUSG00000021109;ENSMUSG00000021367;ENSMUSG00000022797;ENSMUSG00000023067;ENSMUSG00000023951;ENSMUSG00000027460;ENSMUSG00000028978;ENSMUSG00000030339;ENSMUSG00000030695;ENSMUSG00000031299;ENSMUSG00000031465;ENSMUSG00000031490;…	Hk2;Timp1;Akt1;Cdkn1b;Eno2;Hmox1;Pdk1;Cybb;Egfr;Hif1a;Edn1;Tfrc;Cdkn1a;Vegfa;Angpt4;Nos3;Ltbr;Aldoa;Pdha1;Angpt2;Eif4ebp1;1300017J02Rik;Serpine1;Ep300;Egln2;Eno1b;Eno3;Pgk1;Ldha;Eno1;Mus_musculus_newGene_12812;Mus_musculus_newGene_4286;Mus_musculus_newGene_5267;Mus_musculus_newGene_7464
ko03008	Ribosome biogenesis in eukaryotes	0.0177	0.0104	1.7	0.00183429	0.0221241	ENSMUSG00000001056;ENSMUSG00000003848;ENSMUSG00000010097;ENSMUSG00000021243;ENSMUSG00000021418;ENSMUSG00000022325;ENSMUSG00000024785;ENSMUSG00000024800;ENSMUSG00000026020;ENSMUSG00000027433;ENSMUSG00000027613;ENSMUSG00000027787;ENSMUSG00000028010;ENSMUSG00000028430;ENSMUSG00000028869;ENSMUSG00000030423;ENSMUSG00000030924;ENSMUSG00000038299;ENSMUSG00000040688;ENSMUSG00000041057;ENSMUSG00000041438;…	Nhp2;Nob1;Nxf1;Fcf1;Rpp40;Pop1;Rcl1;Rpp30;Nop58;Xrn2;Eif6;Nmd3;Gar1;Nol6;Gnl2;Pop4;Rexo5;Wdr36;Tbl3;Wdr43;Utp4;Gnl3;Fbl;Tmem120b;Mdn1;Vwa8;Utp14a;Tmem203;Ak6;Riok2
ko04714	Thermogenesis	0.0319	0.0219	1.45	0.00233241	0.0270069	ENSMUSG00000000088;ENSMUSG00000000171;ENSMUSG00000003072;ENSMUSG00000005510;ENSMUSG00000006057;ENSMUSG00000007880;ENSMUSG00000009863;ENSMUSG00000013593;ENSMUSG00000018770;ENSMUSG00000020163;ENSMUSG00000020431;ENSMUSG00000021520;ENSMUSG00000021606;ENSMUSG00000021764;ENSMUSG00000022551;ENSMUSG00000022956;ENSMUSG00000024038;ENSMUSG00000024099;ENSMUSG00000024900;ENSMUSG00000024981;ENSMUSG00000025204;…	Cox5a;Sdhd;Atp5d;Ndufs3;Atp5g1;Arid1a;Sdhb;Ndufs2;Atp5g3;Uqcr11;Adcy1;Uqcrb;Ndufs6;Ndufs4;Cyc1;Atp5o;Ndufv3;Ndufv2;Cpt1a;Acsl5;Ndufb8;Atp5b;Atp5a1;Pnpla2;Uqcrc1;Atp5c1;Creb1;Ndufs1;Ndufa10;Ndufa8;Ndufb5;Prkag2;Ndufc2;Uqcrc2;Cox7b;Adcy7;Slc25a20;Cox8a;Cox6b1;Ndufc1;Ndufv1;Prkab2;Uqcrfs1;Cox10;Uqcrq;Creb5;Mapk11;Sdhc;Uqcr10;Cox5b;Atp5g2;mt-Nd1;Ndufb6;Gm11273
ko04640	Hematopoietic cell lineage	0.0265	0.0176	1.5	0.002584	0.0287693	ENSMUSG00000000555;ENSMUSG00000001507;ENSMUSG00000002033;ENSMUSG00000003531;ENSMUSG00000005364;ENSMUSG00000005540;ENSMUSG00000015947;ENSMUSG00000016494;ENSMUSG00000020279;ENSMUSG00000022797;ENSMUSG00000023274;ENSMUSG00000024401;ENSMUSG00000024669;ENSMUSG00000024673;ENSMUSG00000025163;ENSMUSG00000025165;ENSMUSG00000026073;ENSMUSG00000026399;ENSMUSG00000026616;ENSMUSG00000027399;ENSMUSG00000027820;…	Itga5;Itga3;Cd3g;Dgcr6;Il5ra;Fcer2a;Fcgr1;Cd34;Il9r;Tfrc;Cd4;Tnf;Cd5;Ms4a1;Cd7;Sectm1a;Il1r2;Cd55;Cr2;Il1a;Mme;Cd1d1;Cd22;Cd19;Itgam;Cd37;Cd3e;Cd3d;H2-Aa;H2-DMb2;H2-Ob;Flt3;Cd24a;Cd14;Siglech;Gypa;Cd8b1;Cd8a;H2-Eb1;H2-DMb1;Flt3l;Mus_musculus_newGene_13468;Mus_musculus_newGene_13497;Mus_musculus_newGene_13499;Mus_musculus_newGene_13503
ko01210	2-Oxocarboxylic acid metabolism	0.0053	0.002	2.72	0.00281361	0.0301654	ENSMUSG00000022477;ENSMUSG00000023262;ENSMUSG00000025190;ENSMUSG00000025950;ENSMUSG00000028405;ENSMUSG00000030541;ENSMUSG00000031672;ENSMUSG00000031700;ENSMUSG00000032279	Aco2;Acy1;Got1;Idh1;Aco1;Idh2;Got2;Gpt2;Idh3a
ko00230	Purine metabolism	0.0218	0.0142	1.54	0.00411171	0.0417546	ENSMUSG00000003500;ENSMUSG00000006589;ENSMUSG00000011148;ENSMUSG00000014554;ENSMUSG00000017697;ENSMUSG00000019990;ENSMUSG00000020431;ENSMUSG00000020857;ENSMUSG00000022066;ENSMUSG00000022292;ENSMUSG00000022407;ENSMUSG00000022962;ENSMUSG00000024066;ENSMUSG00000024177;ENSMUSG00000025630;ENSMUSG00000025791;ENSMUSG00000026575;ENSMUSG00000027823;ENSMUSG00000028792;ENSMUSG00000029171;ENSMUSG00000029247;…	Impdh1;Aprt;Adssl1;Dguok;Ada;Pde7b;Adcy1;Nme2;Entpd4b;Rrm2b;Adsl;Gart;Xdh;Nme4;Hprt;Pgm1;Nme7;Gmps;Ak2;Pgm2;Paics;Prps1;Adcy7;Ntpcr;Pkm;Nt5e;Nme6;Gucy1a1;Nme1;Adk;Pde9a;Entpd3;Impdh2;Pde7a;Nt5dc2;Itpa;Ak6
ko04933	AGE-RAGE signaling pathway in diabetic complications	0.0159	0.0096	1.67	0.00418305	0.0417546	ENSMUSG00000001506;ENSMUSG00000001729;ENSMUSG00000003031;ENSMUSG00000006728;ENSMUSG00000015340;ENSMUSG00000020937;ENSMUSG00000021253;ENSMUSG00000021367;ENSMUSG00000023951;ENSMUSG00000024401;ENSMUSG00000024998;ENSMUSG00000026043;ENSMUSG00000026104;ENSMUSG00000027399;ENSMUSG00000027962;ENSMUSG00000028128;ENSMUSG00000028978;ENSMUSG00000029661;ENSMUSG00000031380;ENSMUSG00000031502;ENSMUSG00000031503;…	Col1a1;Akt1;Cdkn1b;Cdk4;Cybb;Plcd3;Tgfb3;Edn1;Vegfa;Tnf;Plce1;Col3a1;Stat1;Il1a;Vcam1;F3;Nos3;Col1a2;Vegfd;Col4a1;Col4a2;Casp3;Serpine1;Plcb2;Plcb1;Mapk11;Ccnd1
ko04260	Cardiac muscle contraction	0.0147	0.0088	1.67	0.00441632	0.0522628	ENSMUSG00000000088;ENSMUSG00000007097;ENSMUSG00000020163;ENSMUSG00000020788;ENSMUSG00000020882;ENSMUSG00000021520;ENSMUSG00000022551;ENSMUSG00000025651;ENSMUSG00000028464;ENSMUSG00000029467;ENSMUSG00000030730;ENSMUSG00000030884;ENSMUSG00000031231;ENSMUSG00000032366;ENSMUSG00000033161;ENSMUSG00000035885;ENSMUSG00000036751;ENSMUSG00000037341;ENSMUSG00000038462;ENSMUSG00000041460;ENSMUSG00000044894;…	Cox5a;Atp1a2;Uqcr11;Atp2a3;Cacnb1;Uqcrb;Cyc1;Uqcrc1;Tpm2;Atp2a2;Atp2a1;Uqcrc2;Cox7b;Tpm1;Atp1a1;Cox8a;Cox6b1;Slc9a7;Uqcrfs1;Cacna2d4;Uqcrq;Slc8a1;Uqcr10;Cox5b;Gm11273
ko00260	Glycine, serine and threonine metabolism	0.0083	0.0041	2.02	0.00590525	0.0524975	ENSMUSG00000011752;ENSMUSG00000019326;ENSMUSG00000020664;ENSMUSG00000024640;ENSMUSG00000025270;ENSMUSG00000025403;ENSMUSG00000027199;ENSMUSG00000032607;ENSMUSG00000032786;ENSMUSG00000034424;ENSMUSG00000038871;ENSMUSG00000053398;ENSMUSG00000078651;Mus_musculus_newGene_8828	Pgam1;Aoc3;Dld;Psat1;Alas2;Shmt2;Gatm;Amt;Alas1;Gcsh;Bpgm;Phgdh;Aoc2;Mus_musculus_newGene_8828
ko04060	Cytokine-cytokine receptor interaction	0.0419	0.0315	1.33	0.00591553	0.0524975	ENSMUSG00000000120;ENSMUSG00000000817;ENSMUSG00000001741;ENSMUSG00000003206;ENSMUSG00000004814;ENSMUSG00000005364;ENSMUSG00000005465;ENSMUSG00000015966;ENSMUSG00000016529;ENSMUSG00000017652;ENSMUSG00000018927;ENSMUSG00000019122;ENSMUSG00000020279;ENSMUSG00000021253;ENSMUSG00000021508;ENSMUSG00000021835;ENSMUSG00000022015;ENSMUSG00000022197;ENSMUSG00000023078;ENSMUSG00000023206;ENSMUSG00000023274;…	Ngfr;Fasl;Il16;Ebi3;Ccl24;Il5ra;Il27ra;Il17rb;Il10;Cd40;Ccl6;Ccl9;Il9r;Tgfb3;Cxcl14;Bmp4;Tnfsf11;Pdzd2;Cxcl13;Il15ra;Cd4;Tnfrsf12a;Tnfrsf21;Ltb;Tnf;Lta;Tnfrsf25;Ubtd1;Gdf11;Il18r1;Il1r2;Tnfrsf11a;Il1rn;Il1a;Tnfsf8;Cntfr;Ppbp;Cxcl9;Ccr9;Gdf3;Cd27;Ltbr;Tnfrsf1a;Il21r;Cd40lg;Il2rg;Ccl22;Il10ra;Cxcl10;Ccl5;Inhbb;Gdf15;Bmp6;Il18;Tnfsf10;Ccr6;Tnfrsf18;Tnfrsf14;Il20rb;Ackr3;Cxcr5;Ccr4;Cxcr6;Gdf6;Cxcl2;X…
ko04934	Cushing syndrome	0.023	0.0155	1.48	0.00616471	0.0524975	ENSMUSG00000000142;ENSMUSG00000000782;ENSMUSG00000002028;ENSMUSG00000003031;ENSMUSG00000006728;ENSMUSG00000018486;ENSMUSG00000020122;ENSMUSG00000020135;ENSMUSG00000020431;ENSMUSG00000020866;ENSMUSG00000020888;ENSMUSG00000021994;ENSMUSG00000022105;ENSMUSG00000022297;ENSMUSG00000022416;ENSMUSG00000023067;ENSMUSG00000024112;ENSMUSG00000025958;ENSMUSG00000026167;ENSMUSG00000027698;ENSMUSG00000027985;…	Axin2;Tcf7;Kmt2a;Cdkn1b;Cdk4;Wnt9b;Egfr;Apc2;Adcy1;Cacna1g;Dvl2;Wnt5a;Rb1;Fzd6;Cacna1i;Cdkn1a;Cacna1h;Creb1;Wnt10a;Nceh1;Lef1;Wnt7a;Star;Adcy7;Ldlr;Cyp11a1;Fzd8;Scarb1;Mrap;Plcb2;Cdk6;Kmt2d;Fzd9;Fzd4;Rasd1;Plcb1;Creb5;Gnai1;Ccnd1
ko04512	ECM-receptor interaction	0.0177	0.0112	1.58	0.00631804	0.0524975	ENSMUSG00000000555;ENSMUSG00000001281;ENSMUSG00000001506;ENSMUSG00000001507;ENSMUSG00000002900;ENSMUSG00000003531;ENSMUSG00000015647;ENSMUSG00000017009;ENSMUSG00000020241;ENSMUSG00000020592;ENSMUSG00000025809;ENSMUSG00000026478;ENSMUSG00000026840;ENSMUSG00000027570;ENSMUSG00000028018;ENSMUSG00000028364;ENSMUSG00000029661;ENSMUSG00000031502;ENSMUSG00000031503;ENSMUSG00000032572;ENSMUSG00000033327;…	Itga5;Itgb7;Col1a1;Itga3;Lamb1;Dgcr6;Lama5;Sdc4;Col6a2;Sdc1;Itgb1;Lamc1;Lamc3;Col9a3;Gstcd;Tnc;Col1a2;Col4a1;Col4a2;Col6a4;Tnxb;Fras1;Itga9;Reln;Col6a3;Frem1;Efcc1;Gp6;Itga10;Mus_musculus_newGene_2472
ko04974	Protein digestion and absorption	0.0171	0.0108	1.59	0.00634742	0.0524975	ENSMUSG00000001435;ENSMUSG00000001506;ENSMUSG00000007097;ENSMUSG00000016356;ENSMUSG00000019838;ENSMUSG00000020241;ENSMUSG00000020264;ENSMUSG00000022371;ENSMUSG00000024330;ENSMUSG00000025650;ENSMUSG00000026042;ENSMUSG00000026043;ENSMUSG00000027570;ENSMUSG00000027820;ENSMUSG00000029163;ENSMUSG00000029661;ENSMUSG00000031502;ENSMUSG00000031503;ENSMUSG00000032332;ENSMUSG00000032572;ENSMUSG00000033161;…	Col18a1;Col1a1;Atp1a2;Col20a1;Slc16a10;Col6a2;Slc36a2;Col14a1;Col11a2;Col7a1;Col5a2;Col3a1;Col9a3;Mme;Emilin1;Col1a2;Col4a1;Col4a2;Col12a1;Col6a4;Atp1a1;Emid1;Mmrn2;Slc36a4;Col27a1;Col6a3;Slc8a1;Col8a2;Col13a1
ko05168	Herpes simplex virus 1 infection	0.082	0.0676	1.21	0.00675439	0.0543116	ENSMUSG00000000555;ENSMUSG00000000817;ENSMUSG00000001020;ENSMUSG00000001128;ENSMUSG00000001729;ENSMUSG00000002325;ENSMUSG00000002617;ENSMUSG00000003184;ENSMUSG00000003198;ENSMUSG00000003235;ENSMUSG00000004788;ENSMUSG00000010097;ENSMUSG00000011427;ENSMUSG00000014956;ENSMUSG00000015942;ENSMUSG00000016283;ENSMUSG00000021116;ENSMUSG00000023284;ENSMUSG00000024097;ENSMUSG00000024164;ENSMUSG00000024401;…	Itga5;Fasl;S100a4;Cfp;Akt1;Irf9;Zfp40;Irf3;Zfp959;Eif2b5;Eif2b2;Nxf1;Zfp790;Ppp1cb;Gtf2ird2;H2-M2;Eif2s1;Zfp605;Srsf7;C3;Tnf;Lta;Cd74;Ubtd1;Irf7;Stat1;Sp100;Traf5;Traf6;Pdia3;Tlr2;Eif2b3;Eif2b1;Oas1b;Tnfrsf1a;Zfp606;Zfp583;Zfp719;9130019O22Rik;Zfp275;Eif4ebp1;Ikbkb;Casp3;Tyk2;Myd88;Zfp7;Ccl5;Zfp983;H2-Aa;Zfp39;Mavs;H2-DMb2;Zfp60;Fam149b;Zfp189;Stat2;Ddx58;H2-Ob;Tnfrsf14;Zfp866;Zfp3;Gimap7;Zfp758;…
ko04142	Lysosome	0.0242	0.0169	1.43	0.00962558	0.074208	ENSMUSG00000000594;ENSMUSG00000001348;ENSMUSG00000001751;ENSMUSG00000004552;ENSMUSG00000004849;ENSMUSG00000006315;ENSMUSG00000007891;ENSMUSG00000015027;ENSMUSG00000016256;ENSMUSG00000016534;ENSMUSG00000019810;ENSMUSG00000020740;ENSMUSG00000021190;ENSMUSG00000021477;ENSMUSG00000021665;ENSMUSG00000022066;ENSMUSG00000022500;ENSMUSG00000023030;ENSMUSG00000024480;ENSMUSG00000024910;ENSMUSG00000025351;…	Gm2a;Acp5;Naglu;Ctse;Ap1s1;Tmem147;Ctsd;Galns;Ctsz;Lamp2;Fuca2;Gga3;Lgmn;Ctsl;Hexb;Entpd4b;Litaf;Slc11a2;Ap3s1;Ctsw;Cd63;Gusb;Gaa;Gba;Ctsk;Tinagl1;Sorcs2;Scarb2;Sumf1;Ctsc;Gla;Lamp1;Asah1;Fam189b;Atp6v1h;Gns;Hgsnat;Ctsg;Tom1;Cltb;Tmppe
ko05165	Human papillomavirus infection	0.0466	0.0363	1.28	0.00974149	0.074208	ENSMUSG00000000142;ENSMUSG00000000184;ENSMUSG00000000555;ENSMUSG00000000782;ENSMUSG00000000817;ENSMUSG00000001281;ENSMUSG00000001506;ENSMUSG00000001507;ENSMUSG00000001729;ENSMUSG00000002325;ENSMUSG00000002900;ENSMUSG00000003031;ENSMUSG00000003184;ENSMUSG00000006728;ENSMUSG00000015647;ENSMUSG00000016283;ENSMUSG00000018486;ENSMUSG00000018899;ENSMUSG00000019789;ENSMUSG00000020122;ENSMUSG00000020135;…	Axin2;Ccnd2;Itga5;Tcf7;Fasl;Itgb7;Col1a1;Itga3;Akt1;Irf9;Lamb1;Cdkn1b;Irf3;Cdk4;Lama5;H2-M2;Wnt9b;Irf1;Hey2;Egfr;Apc2;Col6a2;Dvl2;Psmc1;Tert;Wnt5a;Rb1;Fzd6;Hes1;Cdkn1a;Vegfa;Tnf;Pdgfrb;Itgb1;Creb1;Stat1;Wnt10a;Lamc1;Lamc3;Jag1;Col9a3;Tnc;Oasl2;Col1a2;Wnt7a;Tnfrsf1a;Eif4ebp1;Col4a1;Col4a2;Ikbkb;Casp3;Tyk2;Col6a4;Tnxb;Atp6v1h;Fzd8;Notch3;Itga9;Fam149b;Ptger4;Stat2;Cdk6;Hey1;Oasl1;Reln;Magi1;Col6a3;…
ko00604	Glycosphingolipid biosynthesis - ganglio series	0.0047	0.002	2.42	0.011039	0.0809276	ENSMUSG00000021665;ENSMUSG00000030283;ENSMUSG00000031749;ENSMUSG00000039037;ENSMUSG00000056091;ENSMUSG00000067370;ENSMUSG00000079260;ENSMUSG00000079442	Hexb;St8sia1;St3gal2;St6galnac5;St3gal5;B3galt4;Tmppe;St6galnac4
ko05152	Tuberculosis	0.0354	0.0267	1.33	0.0111827	0.0809276	ENSMUSG00000001729;ENSMUSG00000007891;ENSMUSG00000015947;ENSMUSG00000016024;ENSMUSG00000016529;ENSMUSG00000016534;ENSMUSG00000018819;ENSMUSG00000020248;ENSMUSG00000021253;ENSMUSG00000022504;ENSMUSG00000023994;ENSMUSG00000024164;ENSMUSG00000024359;ENSMUSG00000024401;ENSMUSG00000024610;ENSMUSG00000025958;ENSMUSG00000026104;ENSMUSG00000027164;ENSMUSG00000027399;ENSMUSG00000027995;ENSMUSG00000030142;…	Akt1;Ctsd;Fcgr1;Lbp;Il10;Lamp2;Lsp1;Nfyb;Tgfb3;Ciita;Nfya;C3;Hspa9;Tnf;Cd74;Creb1;Stat1;Traf6;Il1a;Tlr2;Clec4e;Tnfrsf1a;Itgam;Itgax;Lamp1;Cd209a;Cd209d;Casp3;Il10ra;Calml4;Myd88;Malt1;Atp6v1h;H2-Aa;H2-DMb2;Il18;Cd209c;H2-Ob;Tlr1;Tlr9;Cd14;Mapk11;Pla2r1;Ep300;Cebpg;Cebpb;Fcer1g;Gm10053;Fcgr4;Irak4;H2-Eb1;Sphk1;Cycs;Cd209b;Clec7a;H2-DMb1;Mus_musculus_newGene_13468;Mus_musculus_newGene_13497;Mus_mus…
ko00250	Alanine, aspartate and glutamate metabolism	0.0077	0.004	1.92	0.0124267	0.0877367	ENSMUSG00000001773;ENSMUSG00000011148;ENSMUSG00000013629;ENSMUSG00000021794;ENSMUSG00000022407;ENSMUSG00000022680;ENSMUSG00000025190;ENSMUSG00000026473;ENSMUSG00000031672;ENSMUSG00000031700;ENSMUSG00000033434;ENSMUSG00000074141;ENSMUSG00000076441	Folh1;Adssl1;Cad;Glud1;Adsl;Pdxdc1;Got1;Glul;Got2;Gpt2;Gtpbp6;Il4i1;Ass1
ko00052	Galactose metabolism	0.0077	0.0041	1.88	0.0151615	0.104497	ENSMUSG00000000628;ENSMUSG00000019947;ENSMUSG00000020766;ENSMUSG00000025579;ENSMUSG00000025791;ENSMUSG00000028413;ENSMUSG00000028541;ENSMUSG00000029171;ENSMUSG00000029762;ENSMUSG00000031266;ENSMUSG00000035473;ENSMUSG00000068587;ENSMUSG00000079260	Hk2;Arid5b;Galk1;Gaa;Pgm1;B4galt1;B4galt2;Pgm2;Akr1b8;Gla;Galm;Mgam;Tmppe
ko00620	Pyruvate metabolism	0.0083	0.0046	1.82	0.0161875	0.108973	ENSMUSG00000000168;ENSMUSG00000008822;ENSMUSG00000020532;ENSMUSG00000020664;ENSMUSG00000024026;ENSMUSG00000024592;ENSMUSG00000029455;ENSMUSG00000031299;ENSMUSG00000031958;ENSMUSG00000032294;ENSMUSG00000035561;ENSMUSG00000045980;ENSMUSG00000061046;ENSMUSG00000063229	Dlat;Acyp1;Acaca;Dld;Glo1;C330018D20Rik;Aldh2;Pdha1;Ldhd;Pkm;Aldh1b1;Tmem104;Haghl;Ldha
ko04146	Peroxisome	0.0147	0.0097	1.53	0.0175705	0.115595	ENSMUSG00000002763;ENSMUSG00000006818;ENSMUSG00000019809;ENSMUSG00000020003;ENSMUSG00000021417;ENSMUSG00000022404;ENSMUSG00000022679;ENSMUSG00000024066;ENSMUSG00000024507;ENSMUSG00000024953;ENSMUSG00000024981;ENSMUSG00000025464;ENSMUSG00000025950;ENSMUSG00000026189;ENSMUSG00000027187;ENSMUSG00000027222;ENSMUSG00000028691;ENSMUSG00000028975;ENSMUSG00000030541;ENSMUSG00000030545;ENSMUSG00000035559;…	Pex6;Sod2;Pex3;Pex7;Eci2;Slc25a17;Mpv17l;Xdh;Hsd17b4;Prdx5;Acsl5;Paox;Idh1;Pecr;Cat;Pex16;Prdx1;Pex14;Idh2;Pex11a;Mpv17l2;Bola2;Mest;Phyhd1;Mus_musculus_newGene_4841
ko05230	Central carbon metabolism in cancer	0.0112	0.0069	1.63	0.0183758	0.116363	ENSMUSG00000000628;ENSMUSG00000001729;ENSMUSG00000006494;ENSMUSG00000011752;ENSMUSG00000020122;ENSMUSG00000021109;ENSMUSG00000022346;ENSMUSG00000024620;ENSMUSG00000025161;ENSMUSG00000025950;ENSMUSG00000029231;ENSMUSG00000030110;ENSMUSG00000030541;ENSMUSG00000031299;ENSMUSG00000031400;ENSMUSG00000042817;ENSMUSG00000059146;ENSMUSG00000063229;Mus_musculus_newGene_8828	Hk2;Akt1;Pdk1;Pgam1;Egfr;Hif1a;Myc;Pdgfrb;Slc16a3;Idh1;Pdgfra;Ret;Idh2;Pdha1;G6pdx;Flt3;Ntrk3;Ldha;Mus_musculus_newGene_8828
ko04625	C-type lectin receptor signaling pathway	0.0165	0.0111	1.48	0.0184911	0.116363	ENSMUSG00000001729;ENSMUSG00000002325;ENSMUSG00000016528;ENSMUSG00000016529;ENSMUSG00000018819;ENSMUSG00000018899;ENSMUSG00000020941;ENSMUSG00000023349;ENSMUSG00000024401;ENSMUSG00000025171;ENSMUSG00000025225;ENSMUSG00000026104;ENSMUSG00000027544;ENSMUSG00000030142;ENSMUSG00000031494;ENSMUSG00000031495;ENSMUSG00000031537;ENSMUSG00000031779;ENSMUSG00000032246;ENSMUSG00000032688;ENSMUSG00000033730;…	Akt1;Irf9;Mapkapk2;Il10;Lsp1;Irf1;Map3k14;Clec4n;Tnf;Ubtd1;Nfkb2;Stat1;Nfatc2;Clec4e;Cd209a;Cd209d;Ikbkb;Ccl22;Calml4;Malt1;Egr3;Egr2;Stat2;Cd209c;Mapk11;Fcer1g;Cd209b;Clec7a
ko05222	Small cell lung cancer	0.0142	0.0093	1.52	0.0200765	0.123651	ENSMUSG00000001507;ENSMUSG00000001729;ENSMUSG00000002900;ENSMUSG00000003031;ENSMUSG00000006728;ENSMUSG00000015647;ENSMUSG00000017491;ENSMUSG00000022105;ENSMUSG00000022346;ENSMUSG00000023067;ENSMUSG00000025809;ENSMUSG00000026478;ENSMUSG00000026637;ENSMUSG00000026840;ENSMUSG00000026875;ENSMUSG00000027164;ENSMUSG00000031502;ENSMUSG00000031503;ENSMUSG00000031537;ENSMUSG00000031628;ENSMUSG00000040274;…	Itga3;Akt1;Lamb1;Cdkn1b;Cdk4;Lama5;Rarb;Rb1;Myc;Cdkn1a;Itgb1;Lamc1;Traf5;Lamc3;Traf1;Traf6;Col4a1;Col4a2;Ikbkb;Casp3;Cdk6;Gm10053;Cycs;Ccnd1
ko00480	Glutathione metabolism	0.0118	0.0074	1.59	0.0210302	0.126827	ENSMUSG00000006442;ENSMUSG00000008540;ENSMUSG00000018339;ENSMUSG00000020309;ENSMUSG00000022292;ENSMUSG00000025068;ENSMUSG00000025934;ENSMUSG00000025950;ENSMUSG00000026701;ENSMUSG00000027610;ENSMUSG00000027890;ENSMUSG00000028961;ENSMUSG00000030541;ENSMUSG00000031400;ENSMUSG00000031584;ENSMUSG00000032348;ENSMUSG00000039682;ENSMUSG00000051262;ENSMUSG00000060803;ENSMUSG00000068299	Srm;Mgst1;Gpx3;Chac2;Rrm2b;Gsto1;Gsta3;Idh1;Prdx6;Gss;Gstm4;Pgd;Idh2;G6pdx;Gsr;Gsta4;Lap3;Nat8f3;Gstp1;Nat8f4
ko00860	Porphyrin and chlorophyll metabolism	0.0077	0.0043	1.8	0.0219776	0.12928	ENSMUSG00000003617;ENSMUSG00000005413;ENSMUSG00000022742;ENSMUSG00000024588;ENSMUSG00000025270;ENSMUSG00000025534;ENSMUSG00000026615;ENSMUSG00000030979;ENSMUSG00000032126;ENSMUSG00000032786;ENSMUSG00000042148;ENSMUSG00000062729;ENSMUSG00000090124	Cp;Hmox1;Cpox;Fech;Alas2;Gusb;Eprs;Uros;Hmbs;Alas1;Cox10;Ppox;Ugt1a7c
ko04068	FoxO signaling pathway	0.0189	0.0133	1.42	0.0223301	0.12928	ENSMUSG00000000184;ENSMUSG00000000817;ENSMUSG00000001729;ENSMUSG00000003031;ENSMUSG00000003068;ENSMUSG00000004837;ENSMUSG00000006818;ENSMUSG00000016529;ENSMUSG00000019970;ENSMUSG00000020063;ENSMUSG00000020122;ENSMUSG00000021253;ENSMUSG00000021701;ENSMUSG00000022508;ENSMUSG00000023067;ENSMUSG00000025422;ENSMUSG00000027187;ENSMUSG00000028944;ENSMUSG00000029385;ENSMUSG00000030134;ENSMUSG00000031537;…	Ccnd2;Fasl;Akt1;Cdkn1b;Stk11;Grap;Sod2;Il10;Sgk1;Sirt1;Egfr;Tgfb3;Plk2;Bcl6;Cdkn1a;Agap2;Cat;Prkag2;Ccng2;Rasgef1a;Ikbkb;Gabarapl2;Prkab2;Tnfsf10;Foxo4;Foxo3;Mapk11;Ep300;Irs1;Ccnd1;Bnip3;Prmt1
ko03018	RNA degradation	0.013	0.0085	1.54	0.0233353	0.13245	ENSMUSG00000000581;ENSMUSG00000004267;ENSMUSG00000010205;ENSMUSG00000022685;ENSMUSG00000024359;ENSMUSG00000024472;ENSMUSG00000026174;ENSMUSG00000027433;ENSMUSG00000027714;ENSMUSG00000031843;ENSMUSG00000031848;ENSMUSG00000033166;ENSMUSG00000034259;ENSMUSG00000035649;ENSMUSG00000038784;ENSMUSG00000059040;ENSMUSG00000060600;ENSMUSG00000061286;ENSMUSG00000063524;ENSMUSG00000090919;ENSMUSG00000091625;…	C1d;Eno2;Raver1;Parn;Hspa9;Dcp2;Cnot9;Xrn2;Exosc9;Mphosph6;Lsm4;Dis3;Exosc4;Zcchc7;Cnot4;Eno1b;Eno3;Exosc5;Eno1;Pabpc4l;Lsm5;Mus_musculus_newGene_4286
ko00030	Pentose phosphate pathway	0.0065	0.0036	1.79	0.0341081	0.18629	ENSMUSG00000021957;ENSMUSG00000025791;ENSMUSG00000028961;ENSMUSG00000028980;ENSMUSG00000029171;ENSMUSG00000030225;ENSMUSG00000030695;ENSMUSG00000031400;ENSMUSG00000031432;ENSMUSG00000036427;ENSMUSG00000050002	Tkt;Pgm1;Pgd;H6pd;Pgm2;Dera;Aldoa;G6pdx;Prps1;Gpi1;Idnk
ko00630	Glyoxylate and dicarboxylate metabolism	0.0065	0.0036	1.79	0.0341081	0.18629	ENSMUSG00000017718;ENSMUSG00000020664;ENSMUSG00000022477;ENSMUSG00000024592;ENSMUSG00000025403;ENSMUSG00000026473;ENSMUSG00000027187;ENSMUSG00000028405;ENSMUSG00000032527;ENSMUSG00000032607;ENSMUSG00000034424	Afmid;Dld;Aco2;C330018D20Rik;Shmt2;Glul;Cat;Aco1;Pccb;Amt;Gcsh
ko00561	Glycerolipid metabolism	0.01	0.0064	1.57	0.0361477	0.191966	ENSMUSG00000001082;ENSMUSG00000021759;ENSMUSG00000024424;ENSMUSG00000025059;ENSMUSG00000025357;ENSMUSG00000025509;ENSMUSG00000027412;ENSMUSG00000028692;ENSMUSG00000029455;ENSMUSG00000029762;ENSMUSG00000031266;ENSMUSG00000031467;ENSMUSG00000031570;ENSMUSG00000034254;ENSMUSG00000035561;ENSMUSG00000052151;ENSMUSG00000053846	Mfsd10;Plpp1;Ttc39c;Gk;Dgka;Pnpla2;Lpin3;Akr1a1;Aldh2;Akr1b8;Gla;Agpat5;Plpp5;Agpat1;Aldh1b1;Plpp2;Lipg
ko00330	Arginine and proline metabolism	0.0094	0.0059	1.59	0.0364736	0.191966	ENSMUSG00000006442;ENSMUSG00000018906;ENSMUSG00000019987;ENSMUSG00000021125;ENSMUSG00000024644;ENSMUSG00000025007;ENSMUSG00000025190;ENSMUSG00000026520;ENSMUSG00000027199;ENSMUSG00000028978;ENSMUSG00000029455;ENSMUSG00000031672;ENSMUSG00000035561;ENSMUSG00000039682;ENSMUSG00000068566;ENSMUSG00000069835	Srm;P4ha2;Arg1;Arg2;Cndp2;Aldh18a1;Got1;Pycr2;Gatm;Nos3;Aldh2;Got2;Aldh1b1;Lap3;Myadm;Sat2
ko05410	Hypertrophic cardiomyopathy	0.013	0.009	1.44	0.0452079	0.233687	ENSMUSG00000000555;ENSMUSG00000001281;ENSMUSG00000001507;ENSMUSG00000020788;ENSMUSG00000020882;ENSMUSG00000021253;ENSMUSG00000021367;ENSMUSG00000024401;ENSMUSG00000025809;ENSMUSG00000026208;ENSMUSG00000028464;ENSMUSG00000028944;ENSMUSG00000029467;ENSMUSG00000030730;ENSMUSG00000032366;ENSMUSG00000038205;ENSMUSG00000039115;ENSMUSG00000041460;ENSMUSG00000045103;ENSMUSG00000051747;ENSMUSG00000054640;…	Itga5;Itgb7;Itga3;Atp2a3;Cacnb1;Tgfb3;Edn1;Tnf;Itgb1;Des;Tpm2;Prkag2;Atp2a2;Atp2a1;Tpm1;Prkab2;Itga9;Cacna2d4;Dmd;Ttn;Slc8a1;Itga10
ko05203	Viral carcinogenesis	0.0265	0.0208	1.28	0.0465248	0.234482	ENSMUSG00000000184;ENSMUSG00000001249;ENSMUSG00000001424;ENSMUSG00000002325;ENSMUSG00000003031;ENSMUSG00000003184;ENSMUSG00000004698;ENSMUSG00000005732;ENSMUSG00000006728;ENSMUSG00000015143;ENSMUSG00000016283;ENSMUSG00000016528;ENSMUSG00000020275;ENSMUSG00000021178;ENSMUSG00000022105;ENSMUSG00000022475;ENSMUSG00000023067;ENSMUSG00000024164;ENSMUSG00000024436;ENSMUSG00000024740;ENSMUSG00000025225;…	Ccnd2;Hpn;Snd1;Irf9;Cdkn1b;Irf3;Hdac9;Ranbp1;Cdk4;Actn1;H2-M2;Mapkapk2;Rel;Psmc1;Rb1;Hdac7;Cdkn1a;C3;Mrps18b;Ddb1;Nfkb2;Irf7;Creb1;Sp100;Traf5;Traf1;Ltbr;Casp3;Egr3;Egr2;Cdk6;Ccr4;Creb5;H2-T24;Actn4;Ep300;H2-T22;Hist3h2ba;Hdac10;H2-Q10;Hist2h2be;Sp110;Ccnd1;Ccr5;A530032D15Rik
ko00270	Cysteine and methionine metabolism	0.0088	0.0057	1.56	0.0478628	0.234482	ENSMUSG00000004996;ENSMUSG00000006442;ENSMUSG00000020661;ENSMUSG00000024640;ENSMUSG00000025190;ENSMUSG00000027597;ENSMUSG00000027610;ENSMUSG00000031672;ENSMUSG00000040213;ENSMUSG00000048087;ENSMUSG00000053398;ENSMUSG00000053907;ENSMUSG00000063229;ENSMUSG00000074141;Mus_musculus_newGene_8206	Mri1;Srm;Dnmt3a;Psat1;Got1;Ahcy;Gss;Got2;Kyat3;Gm4737;Phgdh;Mat2a;Ldha;Il4i1;Mus_musculus_newGene_8206
ko00380	Tryptophan metabolism	0.0083	0.0052	1.59	0.0483687	0.234482	ENSMUSG00000017718;ENSMUSG00000020664;ENSMUSG00000024087;ENSMUSG00000024592;ENSMUSG00000025465;ENSMUSG00000026348;ENSMUSG00000026866;ENSMUSG00000027187;ENSMUSG00000027984;ENSMUSG00000029455;ENSMUSG00000035561;ENSMUSG00000039783;ENSMUSG00000040213;ENSMUSG00000074141	Afmid;Dld;Cyp1b1;C330018D20Rik;Echs1;Acmsd;Kynu;Cat;Hadh;Aldh2;Aldh1b1;Kmo;Kyat3;Il4i1
ko04216	Ferroptosis	0.0077	0.0047	1.62	0.0486018	0.234482	ENSMUSG00000003617;ENSMUSG00000005413;ENSMUSG00000015340;ENSMUSG00000021771;ENSMUSG00000022094;ENSMUSG00000022797;ENSMUSG00000023030;ENSMUSG00000024661;ENSMUSG00000024981;ENSMUSG00000027610;ENSMUSG00000033688;ENSMUSG00000069835;Mus_musculus_newGene_13549	Cp;Hmox1;Cybb;Vdac2;Slc39a14;Tfrc;Slc11a2;Fth1;Acsl5;Gss;1300017J02Rik;Sat2;Mus_musculus_newGene_13549
