# Supplementary material for: Up-Regulation of Interleukin-10 in Splenic Immune Response Induced by Serotype A Pasteurella multocida
Source: Genes (Basel). 2022 Sep 3;13(9):1586. doi: 10.3390/genes13091586 (PMC9498900; doi:10.3390/genes13091586)
Supplement: Supplementary file 1 [file genes-13-01586-s001.zip › Supplementary Table S2.xlsx]

## Sheet: KEGG classification
Information of DEGs classification annotated to KEGG.
#KEGG Category	gene Count and KEGG Secondary Classification	gene Count and KEGG Tertiary Classification		Up-regulated DEGs	Down-regulated DEGs
Cellular Processes	304 (259)1
	Cell growth and death2	56 (54)3
		Apoptosis4	26 (25)5	17 (16)	9 (9)
		Cell cycle	15 (15)	7 (7)	8 (8)
		Oocyte meiosis	9 (9)	3 (3)	6 (6)
		p53 signaling pathway	16 (14)	8 (7)	8 (8)
	Cell motility	37 (35)
		Regulation of actin cytoskeleton	37 (35)	21 (20)	16 (16)
	Cellular community	104 (92)
		Adherens junction	16 (14)	8 (7)	8 (8)
		Focal adhesion	45 (38)	29 (25)	16 (15)
		Gap junction	15 (12)	8 (7)	7 (7)
		Signaling pathways regulating pluripotency of stem cells	22 (22)	10 (10)	12 (12)
		Tight junction	22 (20)	12 (11)	10 (10)
	Transport and catabolism	156 (124)
		Endocytosis	51 (40)	29 (25)	22 (18)
		Lysosome	41 (38)	33 (32)	8 (8)
		Peroxisome	25 (23)	22 (20)	3 (3)
		Phagosome	49 (29)	29 (23)	20 (10)
Environmental Information Processing	449 (395)
	Membrane transport	6 (6)
		ABC transporters	6 (6)	2 (2)	4 (4)
	Signal transduction	370 (319)
		AMPK signaling pathway	18 (16)	8 (7)	10 (10)
		Calcium signaling pathway	54 (39)	20 (18)	34 (25)
		ErbB signaling pathway	12 (11)	8 (8)	4 (4)
		FoxO signaling pathway	32 (32)	10 (10)	22 (22)
		HIF-1 signaling pathway	34 (28)	26 (22)	8 (7)
		Hedgehog signaling pathway	7 (7)	2 (2)	5 (5)
		Hippo signaling pathway	34 (32)	14 (13)	20 (19)
		Hippo signaling pathway - fly	1 (1)	1 (1)	1 (1)
		MAPK signaling pathway	62 (60)	28 (28)	34 (34)
		MAPK signaling pathway - fly	3 (2)	1 (1)	2 (2)
		NF-kappa B signaling pathway	44 (33)	12 (11)	32 (23)
		Notch signaling pathway	12 (9)	2 (2)	10 (8)
		PI3K-Akt signaling pathway	71 (62)	41 (37)	30 (28)
		Phosphatidylinositol signaling system	18 (16)	9 (8)	9 (9)
		Rap1 signaling pathway	49 (42)	23 (23)	26 (20)
		Ras signaling pathway	48 (41)	19 (19)	29 (23)
		Sphingolipid signaling pathway	17 (16)	12 (12)	5 (5)
		TGF-beta signaling pathway	16 (16)	8 (8)	8 (8)
		TNF signaling pathway	35 (32)	19 (19)	16 (13)
		VEGF signaling pathway	9 (9)	5 (5)	4 (4)
		Wnt signaling pathway	39 (34)	14 (14)	25 (22)
		cAMP signaling pathway	25 (22)	12 (11)	13 (12)
		cGMP-PKG signaling pathway	30 (24)	16 (14)	14 (13)
		mTOR signaling pathway	34 (31)	18 (18)	16 (15)
	Signaling molecules and interaction	137 (125)
		Cytokine-cytokine receptor interaction	71 (67)	28 (28)	43 (40)
		ECM-receptor interaction	30 (24)	19 (16)	11 (10)
		Neuroactive ligand-receptor interaction	36 (34)	16 (16)	20 (20)
Genetic Information Processing	285 (257)
	Folding, sorting and degradation	116 (105)
		Proteasome	25 (24)	25 (24)
		Protein processing in endoplasmic reticulum	38 (35)	27 (27)	11 (10)
		RNA degradation	22 (17)	16 (14)	6 (5)
		SNARE interactions in vesicular transport	8 (8)	3 (3)	5 (5)
		Sulfur relay system	2 (2)	2 (2)
		Ubiquitin mediated proteolysis	22 (20)	9 (8)	13 (13)
	Replication and repair	27 (23)
		Base excision repair	9 (8)	4 (4)	5 (4)
		DNA replication	4 (4)	2 (2)	2 (2)
		Fanconi anemia pathway	5 (5)	2 (2)	3 (3)
		Homologous recombination	6 (4)	2 (2)	4 (2)
		Mismatch repair	1 (1)	1 (1)
		Non-homologous end-joining	3 (3)	1 (1)	2 (2)
		Nucleotide excision repair	10 (9)	7 (7)	3 (3)
	Transcription	45 (39)
		Basal transcription factors	8 (6)	6 (6)	2 (2)
		RNA polymerase	5 (5)	5 (5)
		Spliceosome	32 (28)	22 (19)	10 (10)
	Translation	112 (103)
		Aminoacyl-tRNA biosynthesis	12 (11)	12 (11)
		RNA transport	46 (43)	40 (39)	6 (6)
		Ribosome	22 (21)	22 (21)
		Ribosome biogenesis in eukaryotes	30 (29)	26 (26)	4 (4)
		mRNA surveillance pathway	17 (13)	8 (7)	9 (8)
Human Diseases	455 (398)
	Cancers: Overview	237 (205)
		Central carbon metabolism in cancer	19 (17)	17 (15)	2 (2)
		Chemical carcinogenesis	10 (6)	10 (6)
		Choline metabolism in cancer	15 (14)	10 (9)	5 (5)
		MicroRNAs in cancer	34 (32)	18 (18)	16 (15)
		Pathways in cancer	103 (94)	54 (47)	49 (48)
		Proteoglycans in cancer	38 (37)	26 (25)	12 (12)
		Transcriptional misregulation in cancer	55 (45)	19 (17)	36 (29)
		Viral carcinogenesis	45 (38)	19 (18)	26 (21)
	Cancers: Specific types	74 (71)
		Acute myeloid leukemia	13 (13)	7 (7)	6 (6)
		Basal cell carcinoma	15 (15)	6 (6)	9 (9)
		Bladder cancer	8 (8)	5 (5)	3 (3)
		Chronic myeloid leukemia	11 (11)	7 (7)	4 (4)
		Colorectal cancer	14 (13)	9 (8)	5 (5)
		Endometrial cancer	10 (10)	4 (4)	6 (6)
		Glioma	11 (11)	8 (8)	3 (3)
		Melanoma	10 (10)	8 (8)	2 (2)
		Non-small cell lung cancer	9 (9)	6 (6)	3 (3)
		Pancreatic cancer	11 (11)	6 (6)	5 (5)
		Prostate cancer	22 (21)	14 (13)	8 (8)
		Renal cell carcinoma	9 (9)	6 (6)	3 (3)
		Small cell lung cancer	24 (22)	18 (16)	6 (6)
		Thyroid cancer	7 (7)	3 (3)	4 (4)
	Cardiovascular diseases	51 (32)
		Dilated cardiomyopathy	25 (20)	13 (12)	12 (10)
		Viral myocarditis	31 (14)	7 (5)	24 (11)
	Endocrine and metabolic diseases	34 (21)
		Maturity onset diabetes of the young	2 (2)	2 (2)	2 (2)
		Type I diabetes mellitus	23 (10)	3 (3)	20 (8)
		Type II diabetes mellitus	10 (10)	2 (2)	8 (8)
	Immune diseases	85 (65)
		Allograft rejection	28 (12)	5 (4)	23 (10)
		Asthma	22 (9)	4 (3)	18 (7)
		Autoimmune thyroid disease	28 (12)	6 (5)	22 (9)
		Graft-versus-host disease	24 (11)	3 (3)	21 (9)
		Primary immunodeficiency	21 (18)	3 (2)	18 (17)
		Rheumatoid arthritis	38 (25)	17 (16)	21 (10)
		Systemic lupus erythematosus	42 (25)	17 (13)	25 (13)
	Infectious diseases: Bacterial	135 (111)
		Bacterial invasion of epithelial cells	8 (8)	8 (8)
		Legionellosis	21 (19)	15 (14)	5 (5)
		Pertussis	27 (25)	22 (20)	17 (16)
		Salmonella infection	46 (42)	29 (28)	16 (5)
		Staphylococcus aureus infection	37 (22)	21 (18)	30 (22)
		Tuberculosis	60 (48)	30 (27)	30 (22)
	Infectious diseases: Parasitic	93 (71)
		African trypanosomiasis	18 (12)	8 (7)	10 (7)
		Amoebiasis	35 (26)	29 (23)	6 (5)
		Leishmaniasis	28 (21)	16 (15)	12 (7)
		Malaria	27 (19)	8 (8)	19 (11)
		Toxoplasmosis	37 (32)	17 (16)	20 (16)
	Infectious diseases: Viral	122 (98)
		Epstein-Barr virus infection	84 (64)	35 (31)	49 (36)
		Hepatitis B	34 (33)	15 (14)	19 (19)
		Hepatitis C	33 (30)	17 (15)	16 (16)
		Influenza A	44 (36)	20 (17)	24 (20)
		Measles	51 (39)	17 (15)	34 (25)
	Substance dependence	31 (29)
		Alcoholism	16 (15)	5 (5)	11 (10)
		Amphetamine addiction	9 (9)	3 (3)	6 (6)
		Cocaine addiction	6 (6)	2 (2)	4 (4)
		Morphine addiction	12 (11)	3 (3)	9 (9)
		Nicotine addiction	2 (2)		2 (2)
Metabolism	409 (359)
	Amino acid metabolism	79 (70)
		Alanine, aspartate and glutamate metabolism	13 (13)	11 (11)	2 (2)
		Arginine and proline metabolism	16 (13)	16 (13)	3 (3)
		Arginine biosynthesis	10 (9)	10 (9)
		Cysteine and methionine metabolism	15 (13)	12 (10)
		Glycine, serine and threonine metabolism	14 (11)	9 (8)	5 (4)
		Histidine metabolism	3 (2)	3 (2)
		Lysine degradation	19 (17)	8 (7)	11 (11)
		Phenylalanine metabolism	6 (5)	3 (3)	3 (2)
		Phenylalanine, tyrosine and tryptophan biosynthesis	3 (3)	2 (2)	1 (1)
		Tryptophan metabolism	14 (13)	7 (6)	7 (7)
		Tyrosine metabolism	8 (7)	3 (3)	5 (4)
		Valine, leucine and isoleucine degradation	11 (10)	9 (8)	2 (2)
	Biosynthesis of other secondary metabolites	1 (1)
		Caffeine metabolism	1 (1)	1 (1)
	Carbohydrate metabolism	102 (88)
		Amino sugar and nucleotide sugar metabolism	13 (12)	11 (10)	2 (2)
		Ascorbate and aldarate metabolism	3 (2)	3 (2)
		Butanoate metabolism	6 (6)	5 (5)	1 (1)
		Citrate cycle (TCA cycle)	13 (11)	13 (11)
		Fructose and mannose metabolism	9 (8)	8 (7)	1 (1)
		Galactose metabolism	13 (12)	11 (10)	2 (2)
		Glycolysis / Gluconeogenesis	28 (19)	23 (16)	5 (4)
		Glyoxylate and dicarboxylate metabolism	11 (10)	7 (6)	4 (4)
		Inositol phosphate metabolism	16 (14)	9 (8)	7 (7)
		Pentose and glucuronate interconversions	7 (7)	7 (7)
		Pentose phosphate pathway	11 (11)	10 (10)	1 (1)
		Propanoate metabolism	10 (10)	9 (9)	1 (1)
		Pyruvate metabolism	14 (12)	12 (10)	2 (2)
		Starch and sucrose metabolism	9 (8)	8 (7)	1 (1)
	Energy metabolism	54 (49)
		Nitrogen metabolism	4 (3)	3 (3)	1 (1)
		Oxidative phosphorylation	49 (45)	47 (43)	2 (2)
		Sulfur metabolism	1 (1)		1 (1)
	Global and overview maps	71 (58)
		2-Oxocarboxylic acid metabolism	9 (7)	9 (7)
		Biosynthesis of amino acids	35 (24)	32 (23)	3 (2)
		Carbon metabolism	50 (40)	43 (35)	7 (6)
		Fatty acid metabolism	15 (14)	14 (13)	1 (1)
	Glycan biosynthesis and metabolism	50 (44)
		Glycosaminoglycan biosynthesis - chondroitin sulfate / dermatan sulfate	2 (2)	1 (1)	1 (1)
		Glycosaminoglycan biosynthesis - heparan sulfate / heparin	8 (7)	5 (5)	3 (3)
		Glycosaminoglycan biosynthesis - keratan sulfate	3 (3)	2 (2)	1 (1)
		Glycosaminoglycan degradation	7 (7)	6 (6)	1 (1)
		Glycosphingolipid biosynthesis - ganglio series	8 (8)	2 (2)	6 (6)
		Glycosphingolipid biosynthesis - lacto and neolacto series	6 (6)	3 (3)	3 (3)
		N-Glycan biosynthesis	13 (11)	10 (9)	3 (3)
		Other glycan degradation	6 (5)	3 (3)	3 (3)
		Other types of O-glycan biosynthesis	9 (7)	6 (5)	3 (3)
		Various types of N-glycan biosynthesis	10 (8)	8 (7)	2 (2)
	Lipid metabolism	79 (73)
		Arachidonic acid metabolism	10 (8)	5 (4)	5 (5)
		Biosynthesis of unsaturated fatty acids	4 (3)	4 (3)
		Ether lipid metabolism	11 (8)	6 (4)	5 (4)
		Fatty acid biosynthesis	5 (5)	5 (5)
		Fatty acid degradation	10 (9)	9 (8)	1 (1)
		Fatty acid elongation	6 (5)	6 (5)
		Glycerolipid metabolism	17 (15)	15 (13)	2 (2)
		Glycerophospholipid metabolism	24 (21)	11 (9)	4 (2)
		Linoleic acid metabolism	4 (2)	2 (1)	2 (2)
		Primary bile acid biosynthesis	3 (3)	2 (2)	1 (1)
		Sphingolipid metabolism	14 (12)	10 (9)
		Steroid biosynthesis	3 (3)	1 (1)	2 (2)
		Steroid hormone biosynthesis	8 (7)	6 (5)	2 (2)
		Synthesis and degradation of ketone bodies	1 (1)		1 (1)
		alpha-Linolenic acid metabolism	4 (2)	2 (1)	2 (2)
	Metabolism of cofactors and vitamins	53 (50)
		Biotin metabolism	1 (1)
		Folate biosynthesis	6 (6)	5 (5)	1 (1)
		Lipoic acid metabolism	2 (2)	2 (2)
		Nicotinate and nicotinamide metabolism	9 (8)	3 (3)	6 (5)
		One carbon pool by folate	5 (5)	4 (4)	1 (1)
		Pantothenate and CoA biosynthesis	3 (2)	3 (2)
		Porphyrin and chlorophyll metabolism	13 (12)	7 (7)	6 (5)
		Retinol metabolism	6 (6)	3 (3)	3 (3)
		Riboflavin metabolism	2 (2)	2 (2)
		Thiamine metabolism	4 (4)	4 (4)
		Ubiquinone and other terpenoid-quinone biosynthesis	2 (2)	1 (1)
		Vitamin B6 metabolism	3 (3)	1 (1)
	Metabolism of other amino acids	34 (25)
		D-Glutamine and D-glutamate metabolism	1 (1)	1 (1)
		Glutathione metabolism	20 (14)	16 (11)	4 (3)
		Phosphonate and phosphinate metabolism	1 (1)
		Selenocompound metabolism	3 (2)	3 (2)
		Taurine and hypotaurine metabolism	2 (2)	1 (1)	1 (1)
		beta-Alanine metabolism	8 (6)	6 (5)	2 (1)
	Metabolism of terpenoids and polyketides	7 (6)
		Insect hormone biosynthesis	1 (1)	1 (1)
		Terpenoid backbone biosynthesis	6 (5)	4 (4)	2 (1)
	Nucleotide metabolism	43 (37)
		Purine metabolism	37 (31)	31 (26)	6 (6)
		Pyrimidine metabolism	16 (12)	15 (11)	1 (1)
	Xenobiotics biodegradation and metabolism	24 (15)
		Drug metabolism - cytochrome P450	7 (3)	7 (3)
		Drug metabolism - other enzymes	22 (13)	21 (12)	1 (1)
		Metabolism of xenobiotics by cytochrome P450	9 (5)	9 (5)
Organismal Systems	570 (499)
	Circulatory system	55 (48)
		Adrenergic signaling in cardiomyocytes	24 (20)	12 (11)	12 (11)
		Cardiac muscle contraction	25 (21)	20 (18)	5 (4)
		Vascular smooth muscle contraction	23 (20)	12 (11)	11 (11)
	Development	68 (57)
		Axon guidance	31 (26)	14 (11)	17 (16)
		Dorso-ventral axis formation	1 (1)		1 (1)
		Osteoclast differentiation	37 (31)	21 (16)	16 (16)
	Digestive system	83 (67)
		Bile secretion	13 (12)	7 (6)	6 (6)
		Carbohydrate digestion and absorption	9 (7)	7 (6)	2 (2)
		Fat digestion and absorption	8 (6)	6 (5)	2 (2)
		Gastric acid secretion	12 (10)	8 (7)	4 (4)
		Mineral absorption	13 (12)	9 (8)	4 (4)
		Pancreatic secretion	15 (9)	9 (7)	6 (5)
		Protein digestion and absorption	29 (19)	18 (14)	11 (9)
		Salivary secretion	14 (12)	6 (5)	8 (8)
		Vitamin digestion and absorption	6 (6)	5 (5)	1 (1)
	Endocrine system	145 (134)
		Adipocytokine signaling pathway	15 (14)	6 (6)	9 (9)
		Estrogen signaling pathway	19 (18)	12 (12)	7 (7)
		Glucagon signaling pathway	19 (17)	12 (11)	7 (7)
		GnRH signaling pathway	12 (10)	6 (6)	6 (6)
		Insulin secretion	10 (8)	4 (3)	6 (6)
		Insulin signaling pathway	20 (18)	10 (8)	10 (10)
		Melanogenesis	20 (19)	9 (9)	11 (11)
		Ovarian steroidogenesis	8 (8)	2 (2)	6 (6)
		Oxytocin signaling pathway	24 (22)	10 (9)	14 (14)
		PPAR signaling pathway	12 (11)	10 (10)	2 (2)
		Progesterone-mediated oocyte maturation	10 (10)	5 (5)	5 (5)
		Prolactin signaling pathway	13 (13)	4 (4)	9 (9)
		Regulation of lipolysis in adipocytes	9 (9)	4 (4)	5 (5)
		Renin secretion	13 (11)	7 (6)	6 (6)
		Renin-angiotensin system	6 (6)	6 (6)
		Thyroid hormone signaling pathway	24 (20)	11 (10)	13 (12)
		Thyroid hormone synthesis	11 (9)	6 (5)	5 (5)
	Environmental adaptation	25 (24)
		Circadian entrainment	19 (18)	7 (7)	12 (12)
		Circadian rhythm	8 (8)	3 (3)	5 (5)
	Excretory system	21 (19)
		Aldosterone-regulated sodium reabsorption	5 (4)	3 (2)	2 (2)
		Collecting duct acid secretion	3 (3)	2 (2)	1 (1)
		Endocrine and other factor-regulated calcium reabsorption	6 (4)	5 (4)	1 (1)
		Proximal tubule bicarbonate reclamation	5 (4)	5 (4)
		Vasopressin-regulated water reabsorption	6 (6)	3 (3)	3 (3)
	Immune system	270 (226)
		Antigen processing and presentation	33 (20)	5 (5)	28 (16)
		B cell receptor signaling pathway	26 (17)	10 (4)	16 (15)
		Chemokine signaling pathway	38 (35)	13 (13)	25 (23)
		Complement and coagulation cascades	30 (26)	26 (22)	4 (4)
		Cytosolic DNA-sensing pathway	12 (12)	7 (7)	5 (5)
		Fc epsilon RI signaling pathway	11 (8)	6 (5)	5 (4)
		Fc gamma R-mediated phagocytosis	16 (12)	11 (9)	5 (4)
		Hematopoietic cell lineage	45 (37)	12 (11)	33 (27)
		Intestinal immune network for IgA production	29 (15)	5 (4)	24 (12)
		Leukocyte transendothelial migration	18 (17)	12 (11)	6 (6)
		NOD-like receptor signaling pathway	43 (36)	18 (17)	25 (21)
		Natural killer cell mediated cytotoxicity	27 (22)	11 (8)	16 (15)
		Platelet activation	23 (21)	13 (12)	10 (10)
		RIG-I-like receptor signaling pathway	14 (14)	6 (6)	8 (8)
		T cell receptor signaling pathway	42 (36)	7 (7)	35 (29)
		Toll-like receptor signaling pathway	28 (26)	15 (15)	13 (13)
	Nervous system	75 (74)
		Cholinergic synapse	14 (13)	6 (6)	8 (8)
		Dopaminergic synapse	14 (13)	7 (7)	7 (7)
		GABAergic synapse	14 (14)	5 (5)	9 (9)
		Glutamatergic synapse	13 (12)	4 (4)	9 (9)
		Long-term depression	5 (4)	2 (2)	3 (3)
		Long-term potentiation	6 (5)	2 (2)	4 (4)
		Neurotrophin signaling pathway	17 (17)	6 (6)	11 (11)
		Retrograde endocannabinoid signaling	27 (26)	19 (19)	8 (8)
		Serotonergic synapse	11 (10)	7 (7)	4 (4)
		Synaptic vesicle cycle	11 (11)	4 (4)	7 (7)
	Sensory system	21 (18)
		Inflammatory mediator regulation of TRP channels	11 (10)	4 (4)	7 (7)
		Olfactory transduction	7 (5)	3 (3)	4 (2)
		Phototransduction	3 (3)	1 (1)	2 (2)
		Taste transduction	4 (3)	1 (1)	3 (3)
1: Results of KEGG primary classification. The numbers outside the parentheses represented all genes annotated to this primary classification while the numbers inside the parentheses represented DEGs annotated to this classification.
2: The name of KEGG secondary classification.
3: The numbers outside the parentheses represented all genes annotated to this secondary classification while the numbers inside the parentheses represented DEGs annotated to this classification.
4: The name of KEGG tertiary classification.
5: The numbers outside the parentheses represented all genes annotated to this tertiary classification while the numbers inside the parentheses represented DEGs annotated to this classification.
