# Supplementary material for: Up-Regulation of Interleukin-10 in Splenic Immune Response Induced by Serotype A Pasteurella multocida
Source: Genes (Basel). 2022 Sep 3;13(9):1586. doi: 10.3390/genes13091586 (PMC9498900; doi:10.3390/genes13091586)
Supplement: Supplementary file 1 [file genes-13-01586-s001.zip › Supplementary Table S1.xlsx]

## Sheet: Classification of GO enrichment
Information of DEGs classification annotated to GO.
#GO_classify1	GO_classify2	All	Differentially Expressed Genes(DEGs)	Up-regulated DEGs	Down-regulated DEGs
#Total_gene		21126	3243	1684	1559
cellular component	extracellular region	1760	284	185	99
cellular component	cell	13316	1989	1079	910
cellular component	nucleoid	31	11	10	1
cellular component	membrane	8390	1227	630	597
cellular component	cell junction	388	61	37	24
cellular component	membrane-enclosed lumen	2964	546	333	213
cellular component	macromolecular complex	3792	641	398	243
cellular component	organelle	8978	1489	837	652
cellular component	other organism	208	34	10	24
cellular component	other organism part	208	34	10	24
cellular component	extracellular region part	1268	212	139	73
cellular component	organelle part	5647	935	567	368
cellular component	membrane part	7205	986	489	497
cellular component	synapse part	452	53	31	22
cellular component	cell part	13312	1987	1078	909
cellular component	synapse	619	75	42	33
cellular component	supramolecular complex	546	62	38	24
molecular function	transcription factor activity, protein binding	316	53	25	28
molecular function	nucleic acid binding transcription factor activity	980	151	44	107
molecular function	catalytic activity	5518	998	609	389
molecular function	signal transducer activity	2514	187	77	110
molecular function	structural molecule activity	513	88	63	25
molecular function	transporter activity	1006	163	83	80
molecular function	binding	11213	1892	973	919
molecular function	electron carrier activity	56	21	21	0
molecular function	morphogen activity	3	1	1	0
molecular function	antioxidant activity	57	16	14	2
molecular function	metallochaperone activity	4	1	1	0
molecular function	protein tag	4	1	1	0
molecular function	chemoattractant activity	20	8	5	3
molecular function	translation regulator activity	24	4	3	1
molecular function	chemorepellent activity	14	5	5	0
molecular function	nutrient reservoir activity	1	0	0	0
molecular function	molecular transducer activity	2536	190	78	112
molecular function	toxin activity	2	0	0	0
molecular function	molecular function regulator	978	168	89	79
biological process	reproduction	898	105	56	49
biological process	cell killing	31	11	8	3
biological process	immune system process	1284	288	121	167
biological process	behavior	272	45	23	22
biological process	metabolic process	6854	1218	763	455
biological process	cellular process	12391	1905	1052	853
biological process	reproductive process	897	105	56	49
biological process	biological adhesion	523	95	51	44
biological process	signaling	4547	583	272	311
biological process	multicellular organismal process	4859	578	304	274
biological process	developmental process	3146	552	296	256
biological process	growth	194	34	20	14
biological process	locomotion	624	133	78	55
biological process	single-organism process	10593	1593	886	707
biological process	rhythmic process	133	32	18	14
biological process	response to stimulus	6736	989	497	492
biological process	localization	3347	580	334	246
biological process	multi-organism process	1493	242	141	101
biological process	biological regulation	10659	1584	762	822
biological process	cellular component organization or biogenesis	3407	598	346	252
biological process	cell aggregation	10	1	1	0
biological process	detoxification	70	21	16	5
biological process	presynaptic process involved in chemical synaptic transmission	40	3	2	1
